# Supplementary material for: A Simple and Objective Method for Reproducible Resting State Network (RSN) Detection in fMRI
Source: PLoS One. 2011 Dec 12;6(12):e27594. doi: 10.1371/journal.pone.0027594 (PMC3236249; doi:10.1371/journal.pone.0027594)
Supplement: Appendix S1 — Background on group comparison of ICA results. (TEX) [file pone.0027594.s001.tex]

\section*{Appendix S1: Background on group comparison of ICA results}\label{raicar-n-across-groups}
In this section, we summarize the main approaches for group analysis of ICA results which can be broadly classified into two categories: (1) Approaches based on a single ICA run or no ICA run and (2) Approaches based on multiple ICA runs. To make things concrete, suppose we have two groups of subjects $A$ and $B$.

\subsection{Approaches based on a single group ICA run or no ICA run}

The main idea in these approaches is to use the results of a group ICA using all subjects to derive subject specific spatial maps for group comparison.
A typical sequence of steps is as follows:

\begin{enumerate}

\item The first step involves extraction of a set of template IC maps or a set of template mixing matrix time courses. This can be accomplished using two techniques:

	\begin{enumerate}
	
		\item \textbf{Group ICA based template IC maps or time courses:}\\
		A temporal concatenation based group ICA is run using data from all subjects in group $A$ and $B$. This usually involves two PCA data reductions. The first reduction is based on 
		a subject wise PCA decomposition \cite{Calhoun:2001} or an average PCA decomposition \cite{Beckmann:2005} as discussed in section \ref{group_ica}. The next reduction is based on PCA reduced temporally concatenated data. Subsequently, the group ICs and the dual PCA reduced mixing matrix time courses are estimated using an ICA algorithm.
	
		\item \textbf{User supplied set of template IC maps:}\\
		The user supplies a set of spatial maps, perhaps corresponding to an ICA decomposition on an independent data set.
			
	\end{enumerate}

\item The next step either uses template IC maps or time courses.

	\begin{enumerate}
		
		\item \textbf{Template time course based approach:}\\
		First, the mixing matrix is PCA back projected and partitioned into subject specific sub matrices. Next, subject specific spatial maps corresponding to the group ICs are estimated via least-squares and a second PCA back projection is used to estimate the corresponding subject specific time courses. This is the approach proposed in \cite{Calhoun:2001}, which we will refer to as the group ICA back projection approach.
				
		\item \textbf{Template IC based approach:}\\
		First, spatial multiple regression using the template ICs as regressors is used against the original data of each subject to derive subject specific time courses corresponding to each template IC. Next, a second multiple regression using the subject specific time courses is used against the original data of each subject to derive subject specific spatial maps corresponding to each template IC. This approach called "dual-regression" has been proposed by \cite{Beckmann_dreg:2009}. A similar approach called fixed average spatial ICA (FAS ICA) had also been proposed earlier in \cite{Calhoun_dreg:2004}. Both dual-regression and FAS ICA involve the first spatial regression stage, but dual-regression also includes a second temporal regression stage.
	\end{enumerate}

	\item Once subject specific spatial maps and time courses corresponding to group ICs have been determined, they are entered into a random effects analysis for group comparison.

\end{enumerate}

\subsubsection{Advantages of single group ICA based approaches}

\begin{enumerate}
\item Much reduced computational load compared to multiple ICA based approaches.
\item Ability to take advantage of constrained spatial IC estimation across all subjects via group ICA.
\end{enumerate}

Please see the \textbf{Discussion} section for critical debate.

\subsection{Approaches based on multiple single subject or group ICA runs}

In these approaches results of multiple ICA runs in groups $A$ and $B$ are used for a between group analysis.
A typical sequence of steps is as follows:

\begin{enumerate}

\item The first step involves:

\begin{itemize}
\item running a separate single subject ICA for all subjects from groups $A$ and $B$ (possibly with multiple runs per subject) or
\item running a set of group ICA runs across various sets of subjects separately, with each set containing subjects either from group $A$ or group $B$
\end{itemize}

\item The next step is to establish a correspondence between the ICs within and across groups. There are two main techniques of establishing this correspondence:

	\begin{enumerate}
		\item \textbf{Template based methods:}\\
		In these approaches, the user defines a template or a spatial map containing the network of interest. Examples of templates include a spatial map of the default mode network (DMN) derived from a separate ICA analysis, a spatial map from a separate PCA analysis, or even a binary mask defining the regions of interest. The template is then used to select from each run of ICA (single subject or group ICA) in each group ($A$ and $B$), an IC that best matches the template using a predefined metric such as spatial correlation coefficient or goodness of fit (GOF) \cite{Greicius:2004}.
		
		\item \textbf{Template free methods:}\\
		These approaches do not need a pre-defined template from the user, but instead attempt to match or cluster all ICs simultaneously within and across groups. Examples of such approaches include self organizing group ICA (sogICA, \cite{Esposito:2005}) and RAICAR \cite{Yang:2008}. Each matched component or IC cluster includes one IC from each ICA run (single subject or group ICA) in each group ($A$ and $B$).
	\end{enumerate}
	
\item Finally, the selected ICs in template based methods or ICs from a selected IC cluster/matched component in template free methods are then entered into a random effects group analysis (with repeated measures for multiple single subject ICA runs) for between group comparison.

\end{enumerate}

\subsubsection{Advantages of multiple ICA run approaches}

\begin{enumerate}
\item They account for both algorithmic and data set variability of ICA.
\item Group comparisons happen on true ICs i.e., optimal solutions for the ICA problem.
\end{enumerate}

Please see the \textbf{Discussion} section for critical debate.
